# Supplementary material for: How LGBTQ + adults’ experiences of multiple disadvantage impact upon their health and social care service pathways in the UK & Ireland: a scoping review
Source: BMC Health Serv Res. 2025 Feb 13;25:244. doi: 10.1186/s12913-025-12232-8 (PMC11823026; doi:10.1186/s12913-025-12232-8)
Supplement: Supplementary file 2 — Additional file 2. [112, 113]. [file 12913_2025_12232_MOESM2_ESM.zip]

Archive with 2 entries (2 files):
- Additional file 2 footnote_ESM.docx
- Additional file 2_ESM.xlsx
