# Supplementary material for: How LGBTQ + adults’ experiences of multiple disadvantage impact upon their health and social care service pathways in the UK & Ireland: a scoping review
Source: BMC Health Serv Res. 2025 Feb 13;25:244. doi: 10.1186/s12913-025-12232-8 (PMC11823026; doi:10.1186/s12913-025-12232-8)
Supplement: Supplementary file 2 — Additional file 2. [112, 113]. [file 12913_2025_12232_MOESM2_ESM.zip › Additional file 2_ESM.xlsx]

## Sheet: Charting
Section from Prisma-ScR	Describe deviations or link to location	Describe rationale	How might results differ if you did not deviate?
6	The inclusion criteria for substance use was changed from the definition used in the protocol to a broader definition of ‘use of drugs or alcohol that requires treatment or support from services’.	The wording of the original definition was identified as having focused attention on specific drugs and settings. It thereby reinforced a lack of cultural awareness of the substance use of LGBTQ+ participants requiring treatment that was found in the literature.	Had the original definition been adhered to, the screening process would have excluded much of the literature on LGBTQ+ substance use and chemsex retrieved during the searches.
6	Three additional ‘generic’ search terms were added to the VCSF web searches: LGBT* Homeless*, LGBT* drug OR alcohol, LGBT* "criminal justice" OR prison OR probation. These are detailed in the search syntax in Appendix E.	Having conducted the 18 searches for VCFS documents noted in the published protocol, some key organisations (e.g. Homeless Link and Revolving Doors) had not appeared within search results. This was attributed to the complexity of the search syntax creating overly-narrow criteria, and therefore the decision was made to conduct three additional searches using this broader syntax.	The 15 additional organisations that were identified by these broader search terms can be found in Additional file 5, some of which contributed to the Discussion chapter.
10	Extraction of demographic data on LGBTQ+ participants’ ethnicity, gender, sexual orientation, gender identity, socioeconomic status/income, and employment/education was added to the Data Items (p. 9).	Analysing the documents included in this review revealed that while some studies noted their failure to recruit certain groups of LGBTQ+ people, others made no mention of their lack of diversity. Failure to attend to the importance of intersecting social positions has been identified as impacting negatively on the quality of healthcare research 1,2. The decision was therefore taken to extract and…	Failure to include or acknowledge the prevalence and/or under-representation of specific population groups would have impacted negatively on the quality of the data charting and subsequent discussion.
