# Supplementary material for: How LGBTQ + adults’ experiences of multiple disadvantage impact upon their health and social care service pathways in the UK & Ireland: a scoping review
Source: BMC Health Serv Res. 2025 Feb 13;25:244. doi: 10.1186/s12913-025-12232-8 (PMC11823026; doi:10.1186/s12913-025-12232-8)
Supplement: Supplementary file 3 — Additional file 3. [114–117]. [file 12913_2025_12232_MOESM3_ESM.zip › Additional file 3_ESM.xlsx]

## Sheet: Sheet1
Include	Exclude	Rationale and notes
POPULATION
LGBTQ+ people with experience of at least one of the three SMD3 domains of social exclusion (homelessness, substance use requiring treatment, or offending) as a priority population, rather than a subset of the main study population.	LGBTQ+ people who experience social exclusion, but where the main topic of study is not experience of homelessness, substance use requiring treatment, or offending (but is, for example, around mental health, or LGBTQ+ healthcare).	Professionals’ perspectives are being included within the scoping review’s methodology of collecting a broad array of perspectives 1.
Professionals’ perspectives of working with the above as a priority population in the document.	Studies involving only tobacco use (as opposed to alcohol or other drugs).	Despite the potential health risks of smoking, treatment for tobacco is not included within commissioned substance use service provision.
Definition of the priority population will by identified by its inclusion in the aims and objectives.
Age over 18: if studies involve youth or young people, data for those over the age of 18 can be separated from that of those under the age of 18.	Studies with an upper age range of adolescence, classified as aged 10-19 by the World Health Organisation 2.	The majority of the literature around areas of LGBTQ+ disadvantage focus on LGBTQ+ youth, which risks minimising consideration of wider social factors.
CONCEPT
Documents from the last fourteen years, to capture research from the onset of austerity measures implemented since 2010 3.	Treatment of homosexuality or gender dysphoria as a disease or crime.	In the UK and Ireland, political changes, the crash in the world economy and the associated ‘austerity measures’ implemented by governments have played a central role in access to services.
	Treatment of gender dysphoria or reassignment surgery (including pharmacological treatment).	While there is overlap at times with sexual health risk or transmission and LGBTQ+ people who experience social exclusion, medical studies were excluded when the main topic of study was not experience of SMD3 categories (as identified by the study’s aims and objectives).
	Same-sex contact and resulting STI/STD/BBV/HIV/AIDS risk or transmission reports, or infection data. Reports on HIV/AIDS: testing, treatment and adherence, prevention, factors in infection, and related risk behaviours.
CONTEXT
Studies carried out within the UK and Ireland.	Non-English language documents.	The review is being confined to these geographical limits to allow for understanding of the impact of comparable political, health and social care, and welfare systems within the selected countries 4. It is suggested that the findings may nevertheless have relevancy to other high income countries.
		Expertise would not have been available to analyse reports written in Irish or other languages.
TYPES OF EVIDENCE
Qualitative and questionnaire-based quantitative documents that include analysis of routine data, and/or survey data that lends itself to the collection of people’s experiences.	Experimental, intervention, and medical case studies.	Published discussion papers, book chapters and literature reviews were included, either for background reading, citation list searches, or inclusion, assuming they met the Population, Concept, and Context criteria shown in Table 1.
	Full text of published article or report not available.
	For web searches:
	Listings pages, commercial news or private organisations’ websites, blogs, or press releases. Freedom of Information requests, action plans, consultation or guidance documents, impact assessments, policy documents, response documents, or minutes of meetings that did not contain people’s experiences.
