# Supplementary material for: How LGBTQ + adults’ experiences of multiple disadvantage impact upon their health and social care service pathways in the UK & Ireland: a scoping review
Source: BMC Health Serv Res. 2025 Feb 13;25:244. doi: 10.1186/s12913-025-12232-8 (PMC11823026; doi:10.1186/s12913-025-12232-8)
Supplement: Supplementary file 4 — Additional file 4. [file 12913_2025_12232_MOESM4_ESM.xlsx]

## Sheet: Sheet1
	Medline search syntax: search date 13/04/2024	Number of results
1	exp Substance-Related Disorders/ or Substance-Related Disorders.mp. or (((substance or drug or alcohol) adj "use disorder") or ((problem* adj3 (heroin or cocaine or crack or cannabis or alcohol or ketamine or amphetamine or chemsex or GHB or GBL or methamphetamine or "crystal meth" or benzos or spice or methadone or Nitrous oxide or LSD or MDMA or mephedrone)) or "people who (use or take or injec…	253687
2	exp Criminals/ or exp Crime/ or exp Police/ or exp Prisoners/ or exp Correctional Facilities/ or criminal*.mp. or Crime.mp. or police.mp. or prison*.mp. or (convict* or custod* or offend* or offence* or probation or "prison service" or "out of area placement" or remand or warrant or parole or HMP).mp. or ((licence or bail) adj3 conditions).mp. or (community adj2 (supervision or order or disposal …	222873
3	exp Homeless Persons/ or (Ill-Housed Persons or homeless* or un-house* or ((rough or street) adj3 sleep*) or ((temporary or supported or unsuitabl* or unstabl* or unsafe or overcrowded or insecure) adj2 (accommodation or hous* or home* or shelter*)) or "out of area" or "sofa surf*" or hostel).mp.	15773
4	or/1-3	464242
5	exp "Sexual and Gender Minorities"/ or "Sexual and Gender Minorities".mp. or (exp Gender-Nonconforming Persons/ or Gender-Nonconforming Persons.mp.) or (exp Intersex Persons/ or Intersex Persons.mp.) or (exp Transgender Persons/ or Transgender Persons.mp.) or (exp Bisexuality/ or Bisexuality.mp. or (exp Homosexuality/ or Homosexuality.mp.) or (agender or asexual* or bicurious or "cross sex" or cr…	799031
6	exp Health Services Accessibility/ or Health Services Accessibility.mp. or (barrier* adj3 facilitator*).mp. or ((treatment or care) adj3 path*).mp. or ((access* or "use" or attend* or utili*ation or community or "harm reduction") adj3 (care or service* or social or health or treatment or support or clinic or program*)).mp.	528084
7	and/4-6	3917
8	exp United Kingdom/ or exp Ireland/ or (english not ((published or publication* or translat* or written or language* or speak* or literature or citation*) adj5 english)).ti,ab. or (gb or "g.b." or britain* or (british* not "british columbia") or uk or "u.k." or united kingdom* or (england* not "new england") or northern ireland* or northern irish* or ireland* or irish* or scotland* or scottish* o…	2125818
9	(exp africa/ or exp americas/ or exp antarctic regions/ or exp arctic regions/ or exp asia/ or exp australia/ or exp oceania/) not (exp United Kingdom/ or europe/)	2575009
10	(7 and 8) not 9	334
11	limit 10 to yr="2010 - 2024"	252
