# Supplementary material for: How LGBTQ + adults’ experiences of multiple disadvantage impact upon their health and social care service pathways in the UK & Ireland: a scoping review
Source: BMC Health Serv Res. 2025 Feb 13;25:244. doi: 10.1186/s12913-025-12232-8 (PMC11823026; doi:10.1186/s12913-025-12232-8)
Supplement: Supplementary file 5 — Additional file 5. [file 12913_2025_12232_MOESM5_ESM.xlsx]

## Sheet: Sheet1
	Web search strategy and results: LGBTQ+ VCSF
	Homelessness	Substance use	Offending
Scotland: search terms	Scotland OR Scottish (LGBT* AND homeless*) adult -"Freedom -of -Information -Request"	Scotland OR Scottish (LGBT* (drug OR alcohol) treatment OR service) -"Freedom -of -Information -Request"	Scotland or Scottish LGBT* "criminal justice" OR prison OR probation -"Freedom -of -Information -Request"
Scotland: search results	Shelter Scotland	SHAAP (Scottish Health Action on Alcohol problems)	Murray Blackburn Mackenzie
	LGBT Health and Wellbeing	Scottish Drugs Forum	Barrow Cadbury Trust
	Crisis	Scottish Families Affected by Alcohol & Drugs	University of Dundee
	Galop	Scottish Trans	Children's and Young People's Centre for Justice
	Stonewall Scotland		Victim Support Scotland
England: search terms	England or English (LGBT* AND homeless*) adult -"Freedom -of -Information -Request"	England or English (LGBT* (drug OR alcohol) treatment OR service) -"Freedom -of -Information -Request"	England or English LGBT* "criminal justice" OR prison OR probation -"Freedom -of -Information -Request"
England: search results	Inside Housing	Antidote	Barrow Cadbury Trust
	Shelter England	SHAAP (Scottish Health Action on Alcohol problems)	Centre for Crime and Justice Studies
	Stonewall	Glasgow Caledonian University	Confederation of European Probation
	Causeway Irish Housing Association	LGBT Foundation	Help for Heroes
	Asthma + Lung UK
Ireland*: search terms	Ireland or Irish (LGBT* AND homeless*) adult -"Freedom -of -Information -Request"	Ireland or Irish (LGBT* (drug OR alcohol) treatment OR service) -"Freedom -of -Information -Request"	Ireland or Irish LGBT* "criminal justice" OR prison OR probation -"Freedom -of -Information -Request"
Ireland: search results	Causeway Irish Housing Association	DrinkAware Ireland	Irish Penal Reform Trust
	ARK	LGBT Ireland	Irish Criminology Research Network
	LGBT Ireland	Belong To LGBTQ+ Youth Ireland	LGBT Ireland
	Focus Ireland	Health Research Board	Irish Human Rights and Equality Commission
	Belong To LGBTQ+ Youth Ireland	Irish Human Rights and Equality Commission	Citizens Information
Northern Ireland: search terms	“Northern Ireland” or “Northern Irish” (LGBT* AND homeless*) adult -"Freedom -of -Information -Request"	“Northern Ireland” or “Northern Irish” (LGBT* (drug OR alcohol) treatment OR service) -"Freedom -of -Information -Request"	“Northern Ireland” or “Northern Irish” LGBT* "criminal justice" OR prison OR probation -"Freedom -of -Information -Request"
Northern Ireland: search results	ARK	The Rainbow Project (Belfast)	British Society of Criminology
	Equality Commission for Northern Ireland	Equality Commission for Northern Ireland	Criminal Justice Inspection Northern Ireland
	Simon Community NI	Drinkaware	Equality Coalition
	Impact Research Centre	Simon Community NI	European Prison Observatory
	Northern Ireland Women’s Policy Group	Cara-Friend
Wales: search terms	Wales or Welsh (LGBT* AND homeless*) adult -"Freedom -of -Information -Request"	Wales or Welsh (LGBT* (drug OR alcohol) treatment OR service) -"Freedom -of -Information -Request"	Wales or Welsh LGBT* "criminal justice" OR prison OR probation -"Freedom -of -Information -Request"
Wales: search results	Shelter Cymru	Carers Wales	Barrow Cadbury Trust
	Equality and Human Rights Commission	LGBT+ Cymru	Women’s Equality Network Wales
	Llamua	Welsh Women’s Aid	Shelter Cymru
	Ark	Stonewall Scotland	Prison Reform Trust
	Tai Pawb	Carers UK	Equality and Human Rights Commission
UK: search terms	UK or Britain or British (LGBT* AND homeless*) adult -"Freedom -of -Information -Request"	UK or Britain or British (LGBT* (drug OR alcohol) treatment OR service) -"Freedom -of -Information -Request"	UK or Britain or British LGBT* "criminal justice" OR prison OR probation -"Freedom -of -Information -Request"
UK: search results	Crisis	Stonewall Scotland	Bent Bars Project
	Stonewall Scotland	SHAAP	Prisoners’ Advice Service
	Causeway Irish Housing Association	Institute of Alcohol Studies	Changing Attitude
	Stonewall Housing	We Are With You	Help for Heroes
	Galop	London Friend	Galop
Generic UK: search terms	LGBT* Homeless*	LGBT* drug or alcohol	LGBT* "criminal justice" OR prison OR probation
Generic UK: search results	AKT	LGBT Health & Inclusion Project	Consortium for Stronger LGBT+ Communities
	Homeless Link	Alcohol Health Alliance	Revolving Doors
	National Housing Federation	Barod	SafeLives
	Centre for Homelessness Impact	Bristol Drugs Project	Equally Ours
	The Outside Project	UK Drug Policy Commission
