# Supplementary material for: How LGBTQ + adults’ experiences of multiple disadvantage impact upon their health and social care service pathways in the UK & Ireland: a scoping review
Source: BMC Health Serv Res. 2025 Feb 13;25:244. doi: 10.1186/s12913-025-12232-8 (PMC11823026; doi:10.1186/s12913-025-12232-8)
Supplement: Supplementary file 6 — Additional file 6. [file 12913_2025_12232_MOESM6_ESM.xlsx]

## Sheet: Sheet1
	Web search strategy: LGBTQ+ government
	Homelessness	Substance use	Offending
Scotland: search terms	Scotland OR Scottish (LGBT* AND homeless*) adult -"Freedom -of -Information -Request" site:.gov.scot	Scotland OR Scottish (LGBT* (drug OR alcohol) treatment OR service) -"Freedom -of -Information -Request" site:.gov.scot	Scotland or Scottish LGBT* "criminal justice" OR prison OR probation -"Freedom -of -Information -Request" site:.gov.scot
England: search terms	England or English (LGBT* AND homeless*) adult -"Freedom -of -Information -Request" site:.gov.uk	England or English (LGBT* (drug OR alcohol) treatment OR service) -"Freedom -of -Information -Request" site:.gov.uk	England or English LGBT* "criminal justice" OR prison OR probation -"Freedom -of -Information -Request" site:.gov.uk
Ireland*: search terms	Ireland or Irish (LGBT* AND homeless*) adult -"Freedom -of -Information -Request" site:.gov.ie	Ireland or Irish (LGBT* (drug OR alcohol) treatment OR service) -"Freedom -of -Information -Request" site:.gov.ie	Ireland or Irish LGBT* "criminal justice" OR prison OR probation -"Freedom -of -Information -Request" site:.gov.ie
Northern Ireland: search terms	“Northern Ireland” or “Northern Irish” (LGBT* AND homeless*) adult -"Freedom -of -Information -Request" site:.northernireland.gov.uk	“Northern Ireland” or “Northern Irish” (LGBT* (drug OR alcohol) treatment OR service) -"Freedom -of -Information -Request" site:.northernireland.gov.uk	“Northern Ireland” or “Northern Irish” LGBT* "criminal justice" OR prison OR probation -"Freedom -of -Information -Request" site:.northernireland.gov.uk
Wales: search terms	Wales or Welsh (LGBT* AND homeless*) adult -"Freedom -of -Information -Request" site:.gov.wales	Wales or Welsh (LGBT* (drug OR alcohol) treatment OR service) -"Freedom -of -Information -Request" site:.gov.wales	Wales or Welsh LGBT* "criminal justice" OR prison OR probation -"Freedom -of -Information -Request" site:.gov.wales
UK: search terms	UK or Britain or British (LGBT* AND homeless*) adult -"Freedom -of -Information -Request" site:.gov.uk	UK or Britain or British (LGBT* (drug OR alcohol) treatment OR service) -"Freedom -of -Information -Request" site:.gov.uk	UK or Britain or British LGBT* "criminal justice" OR prison OR probation -"Freedom -of -Information -Request" site:.gov.uk
