# Supplementary material for: How LGBTQ + adults’ experiences of multiple disadvantage impact upon their health and social care service pathways in the UK & Ireland: a scoping review
Source: BMC Health Serv Res. 2025 Feb 13;25:244. doi: 10.1186/s12913-025-12232-8 (PMC11823026; doi:10.1186/s12913-025-12232-8)
Supplement: Supplementary file 7 — Additional file 7. [file 12913_2025_12232_MOESM7_ESM.xlsx]

## Sheet: Charting
Author(s)	Title	Year	DOI or URL	Aim (either directly or indirectly stated)	Published or grey literature	Type of research	Axes	Data source/method (separated into Workstreams)	Sample sizes (by workstream)	Methods	Country	City/region	Populations considered within study	LGBTQ+ populations considered (categorised)	LGBTQ+ sample used for charting domains of discrimination	Ethnicity of LGBTQ+ populations (berfore categorisation)	Sex and gender of LGBTQ+ populations (before separation into sex and gender)	Sexual orientation of LGBTQ+ populations	SES/class/ income of LGBTQ+ populations	Employment/ education
Bent Bars Project, 2022	Trans Voices on Trans Prison Policy: A report on the experiences of trans and non-binary people in British Prisons	2022	https://www.bentbarsproject.org/news/report-trans-voices-on-trans-prison-policy	To include the voices of trans and nonbinary people into the Ministry of Justice review of policy.	Grey (VCFS report)	Primary	Offending	Survey	30	Mixed	England, Scotland, Wales	-	TQIA+ and allies	TGNC	30	Data not reported	Data not reported	Data not reported	Data not reported	Data not reported
Bourne et al., 2015	"Chemsex" and harm reduction need among gay men in South London	2015	10.1016/j.drugpo.2015.07.013	To understand the ​personal and social context of chemsex and the nature of harm reduction need.	Published	Primary	Substance use	Interview	30	Qualitative	England	London	Gay men	MSM	30	White British 16 (53%) White Other 8 (27%) White Irish 3 (10%) Black Caribbean 1 (3%) Other 2 (7%)	Male 30 (100%)	Data not reported	Data not reported	Data not reported
Carr et al., 2016	Out on the Inside: The Rights, Experiences and Needs of LGBT People in Prison	2016	https://www.drugsandalcohol.ie/26896/1/IPRT_Out_on_the_Inside_2016.pdf	To identify and explore the needs and experiences of LGBT people in prison ​​in Ireland.	Grey (VCFS report)	Primary	Offending	i) Interview ii) interview and focus group	i) 14 ii) 15	Qualitative	Ireland	-	i) Professionals ii) LGBT	LGBTQ+	15	Data not reported	Data not reported	Data not reported	Data not reported	Data not reported
Dimova et al., 2022	Exploring the experiences of alcohol service use among LGBTQ+ people in Scotland: A qualitative study	2022	10.1016/j.drugpo.2022.103859.	To explore the experiences of LGBTQ+ people who had used alcohol services and peer support groups in Scotland, and service providers who worked with LGBTQ+ people, with the aim of improving alcohol services for LGBTQ+ people in Scotland and the UK.	Published	Primary	Substance use	Interview	14	Qualitative	Scotland	-	LGBTQ+	LGBTQ+	14	White 14 (100%)	Female 4 (29%) Male 7 (50%) Trans female 1 (7%) Trans male 2 (14%)	Lesbian 2 (14%) Gay male 6 (43%) Bisexual female 2 (14%) Bisexual male 1 (7%)	SIMD 1 2 (14%) SIMD 2 1 (7%) SIMD 3 3 (21%) SIMD 4 1 (7%) SIMD 5 1 (7%) SIMD 6 1 (7%) SIMD 7 1 (7%) SIMD 8 2 (14%)	Unemployed 4 (29%) Fulough 1 (7%) Student 5 (36%) Self-employed 1 (7%) Full-time 2 (14%) Retired 1 (7%)
Dunn, 2013	Slipping off the equalities agenda? Work with LGBT prisoners	2013	https://www.crimeandjustice.org.uk/sites/crimeandjustice.org.uk/files/PSJ%20March%202013%20No.%20206.pdf#page=4.04	To explore the quality of the current engagement with sexual orientation and transgender issues in prisons in England and Wales	Published	Discussion paper	Offending	Document analysis	-	Qualitative	England, Wales	-	LGBT	LGBTQ+	n/a	n/a	n/a	n/a	n/a	n/a
Emslie et al., 2015	The social context of LGBT people’s drinking in Scotland	2015	https://www.shaap.org.uk/downloads/reports/86-shaap-glass-report-web-pdf.html	To ​investigate how LGBT people experience and understand ​alcohol consumption in Scotland.	Grey (VCFS report)	Primary	Substance use	Focus group	33	Qualitative	Scotland	-	LGBT	LGBTQ+	33	White 31 (94%)	Female 14 (42%) Male 15 (45%) Trans or gender fluid 4 (12%)	Lesbian 11 (33%) Gay male 15 (45%) Bisexual 3 (9%) Heterosexual 1 (3%) Other, queer, or pansexual 3 (9%)		Educated to degree level 15 (45%)
England, 2021	‘This is how it works here’: the spatial deprioritisation of trans people within homelessness services in Wales	2021	10.1080/0966369x.2021.1896997	To demonstrate how homeless services maintain hegemonic masculine primacy through spatial control.	Published	Primary	Homelessness	Interview	19	Qualitative	Wales	-	Trans people	TGNC	19	Data not reported	Data not reported	Data not reported	Data not reported	Data not reported
England, 2022	‘It’s Not Just About a Rainbow Lanyard’: How Structural Cisnormativity Undermines the Enactment of Anti-Discrimination Legislation in the Welsh Homelessness Service	2022	10.1017/s0047279422000289	To raise the question of the extent to which an anti-discrimination-based approach can address systematic disadvantage among trans service users.	Published	Primary	Homelessness	Interview	i) 35 ii) 12	Qualitative	Wales	-	i) Trans people ii) professionals	TGNC	35	Data not reported	Data not reported	Data not reported	Data not reported	Data not reported
Fernandes, F. et al.	LGBT+ People in Prisons: Experiences in England and Scotland	2021	https://doi.org/10.20933/100001166	To examine how individual attitudes and social interactions as well as institutional policies and structures in English and Scottish prisons might be shaped by discrimination and lack of understanding, and how this influences the experiences of LGBT+ people in custody.	Grey (VCFS report)	Primary	Offending	i) Interview ii) interview and focus group	i) 30 ii) 34	Qualitative	England, Scotland	-	i) LGBTQ ii) professionals	LGBTQ+	30	Data not reported	Female 13 (43%) Male 11 (37%) Transgender 5 (17%)	Lesbian 9 (30%) Gay male 8 (27%) Bisexual female 4 (13%) Bisexual male 3 (10%) Heterosexual 1 (3%)	Data not reported	Data not reported
Harris, 2019	Queer in the Prison?: What Does it Mean to Be ‘Out’ Inside?	2019	https://ora.ox.ac.uk/objects/uuid:c4478a6f-369d-4c36-b5a6-e19c5a65a3d6	To address the gaps in knowledge around gender and sexuality in British prisons, and the experiences of LGBT people therein.	Grey (PhD Thesis)	Primary	Offending	i) Interview, ii) document analysis, iii) written correspondence, iv) interview	i) 60 iii) 67 iv) 7	Qualitative	UK	-	i) LGBT and professionals ii) LGBT iii) professionals	LGBTQ+	67	Data not reported	Female 1 (1%) Male 52 (78%) Transgender female 11 (16%) Agender 1 (1%) Other, self-defined 3 (4%)	Lesbian 4 (6%) Gay male 29 (43%) Bisexual female 3 (4%) Bisexual male 17 (25%) Other, self-defined 3 (4%)	Data not reported	Data not reported
Hibbert, 2020	Sexualised drug use among LGBT people: a mixed methods study of reasons for engagement and associations with physical and psychological wellbeing.	2020	10.24377/LJMU.t.00013457	To explore how engaging in sexualised drug use can impact physical and psychological health, as well as the standard of care received by people engaging in sexualised drug use.	Grey (PhD Thesis)	Primary	Substance use	i-iv) Survey, v-vi) interview	i-iv) 3,507 v) 13 vi) 16	Mixed	UK	NW England	i) LGBT ii) MSM iii) WSW iv) trans people v) LGBT vi) professionals	MSM	13	White British 10 (77%) White Irish 1 (8%) White Australian 1 (8%) Latino 1 (8%)	Male 13 (100%)	Gay male 11 (77%) Bisexual male 1 (8%) Queer 1 (8%)	Data not reported	Student 3 (23%) Full-time 10 (77%)
LGBT Foundation, 2020	You build your own family, that’s how you get through it: understanding LGBT people’s experiences of severe and multiple disadvantage.	2020	https://lgbt.foundation/wp-content/uploads/2024/01/LGBT20build20own20family.pdf	To understand how ​​LGBT people can face additional or different challenges that ​​diverge from the experiences of heterosexual and cisgender ​​people experiencing severe and multiple disadvantage.	Grey (VCFS report)	Primary	Multiple	i) Survey ii) interview	i) 79 ii) 19	Mixed	England	i) NW England ii) Manchester	i) 79 Professionals ii) LGBT	LGBTQ+	19	Data not reported	Female 6 (32%) Male 10 (53%) Trans female 2 (11%) Non-binary 1 (5%)	Lesbian 4 (21%) Gay male 8 (42%) Bisexual female 2 (11%) Bisexual male 2 (11%)	Data not reported	Data not reported
London Friend, 2014	Out of your mind: Improving provision of drug & alcohol treatment for lesbian, gay, bisexual & trans people.	2014	https://londonfriend.org.uk/outofyourmind/	To examine how ​drug and alcohol treatment services could ​better meet the needs of lesbian, gay, bisexual ​& trans (LGBT) people.	Grey (VCFS report)	Primary	Substance use	Focus group	18-24 (approx)*	Qualitative	England	London	LGBTQ+	LGBTQ+	18-24 (approx)	Data not reported	Data not reported	Data not reported	Data not reported	Data not reported
Marlow et al., 2015	Working with transgendered sex offenders: prison staff experiences	2015	10.1108/JFP-02-2015-0013	To gain an insight into the experiences of staff working with transgendered sex offenders in a prison setting.	Published	Primary	Offending	Interview	6	Qualitative	Not specified	-	Professionals	TGNC	n/a	n/a	n/a	n/a	n/a	n/a
Matthews et al., 2019	Lesbian, gay, bisexual, transgender and queer experiences of homelessness and identity: insecurity and home(o)normativity	2019	10.1080/19491247.2018.1519341	To explore qualitative evidence from research with 20 LGBT+ people who had experienced homelessness in Scotland.	Published	Primary	Homelessness	Interview	20	Qualitative	Scotland	-	LGBT+	LGBTQ+	20	Data not reported	Data not reported	Data not reported	Data not reported	Data not reported
McGaughey et al., 2023	Harm reduction services for people engaging in chemsex in Brighton, UK: A pilot qualitative study	2023	10.1177/09564624231188752	To explore the experiences of stakeholders providing harm reduction support to people who engage in chemsex in Brighton,UK.	Published	Primary	Substance use	Interview	10	Qualitative	UK	Brighton	Professionals and stakeholders	MSM	n/a	n/a	n/a	n/a	n/a	n/a
Milburn, 2022	Understanding the barriers to mental health services from a Lesbian, Gay, Bisexual, Transgender and Queer (LGBTQ+) homeless perspective	2022	10.15123/uel.8v61x	To​ explore the mental health needs of LGBTQ+ homeless adults, the role of services, the barriers that exist, and improvements that could be made.	Grey (PhD Thesis)	Primary	Homelessness	Interview	9	Qualitative	UK	-	LGBTQ+	LGBTQ+	9	White British = 3 (33%) White European = 2 (22%) Black = 4 (44%)	Female 6 (67%) Male 2 (22%) Trans female 1 (11%)	Lesbian 5 (56%) Gay male 1 (11%) Bisexual female 1 (11%) Bisexual male 1 (11%) Pansexual 1 (11%)	Data not reported	Data not reported
Murray et al., 2023	“It’s called homophobia baby” exploring LGBTQ+ substance use and treatment experiences in the UK	2023	10.1080/09687637.2023.2238118	To contribute to the understanding of substance use and treatment experiences among LGBTQ + groups.	Published	Primary	Substance use	Survey	38	Mixed	UK	-	LGBTQ+	LGBTQ+	38	White British = 28 (74%) White Irish = 3 (8%) White Other = 6 (16%) Mixed - White and Black Caribbean = 1 (3%)	Female (inc. trans women) 16 (42%) Male (inc. trans men) 17 (45%) Transgender 12 (32%) Non-binary, gender-fluid, agender 5 (13%)	Gay woman/lesbian 4 (11%) Gay man 9 (24%) Bisexual 10 (26%) Queer 6 (16%) Pansexual 2 (5%) Prefer to self-describe 5 (13%) Prefer not to say 2 (5%)	Data not reported	Data not reported
Norris and Quilty, 2021	Unreal, unsheltered, unseen, unrecorded: The multiple invisibilities of LGBTQI+ homeless youth	2021	10.1177/0261018320953328	To reflect on the causes and implications of the invisibility of LGBTQI+ homeless youth within homeless services.	Published	Primary	Homelessness	Interview	i) 22 ii) 14	Qualitative	Ireland		LGBTQ+	LGBTQ+	22	Data not reported	Female 9 (41%) Male 2 (9%) Trans female 1 (5%) Trans male 1 (5%) Transgender 3 (14%) Non-binary/trans/queer 6 (27%)	Lesbian 5 (23%) Gay 2 (9%) Bisexual 9 (41%) Queer 3 (14%) Polysexual 1 (5%) Pansexual 1 (5%) Heterosexual 1 (5%)	Data not reported	Data not reported
Pollard et al., 2018	Syndemics of stigma, minority-stress, maladaptive coping, risk environments and littoral spaces among men who have sex with men using chemsex	2018	10.1080/13691058.2017.1350751	To discuss theoretical approaches that conceptualise the phenomena of marginalisation and the psycho-social context of chemsex and to explore approaches that might assist the development of future interventions to reduce chemsex and HIV-risks	Published	Primary	Substance use	Analysis of telephone intervention	13	Qualitative	England	London Brighton	Gay men	MSM	13	White British 9 (70%) Other 4 (30%)	Male 13 (100%)	Gay male 13 (100%)	Data not reported	Self-employed 12 (92%) Student 1 (8%) Below degree level 2 (15%) Degree level 5 (39%) Post-graduate 6 (46%)
Ralphs and Gray, 2018	New psychoactive substances: new service provider challenges	2018	10.1080/09687637.2017.1417352	To inform the debate as to whether existing approaches to drug treatment are effective for tackling the new challenges presented by NPS	Published	Primary	Substance use	Interview	i) 38 ii) 15 iii) 31	Qualitative	England	Manchester	i) SCRA users, ii) chemsex users, iii) professionals	MSM	15	Data not reported	Data not reported	Data not reported	Data not reported	Data not reported
Smiles et al., 2023	Needle exchange practitioners accounts of delivering harm reduction advice for chemsex: implications for policy and practice	2022	10.1080/09687637.2022.2027345	To better understand how needle exchange services are ​responding to chemsex.	Published	Primary	Substance use	Interview	17	Qualitative	England	London, Newcastle	Professionals	MSM		n/a	n/a	n/a	n/a	n/a
Suhomlinova and O’Shea, 2021	Doubly imprisoned: Transgender and non-binary prisoners’ experiences in England and Wales	2021	10.1108/S1529-212620210000032009	To explore the lived experiences of transgender and gender non-conforming (TGNC) prisoners.	Published	Primary	Offending	Letter-writing	23	Qualitative	England, Wales	-	TGNC	TGNC	23	Data not reported	Data not reported	Data not reported	Data not reported	Data not reported
The Rainbow Project, 2012	Through Our Eyes: The housing and homeless experiences of lesbian, gay, bisexual and trans people in Ireland	2012	https://www.nihe.gov.uk/getattachment/ca78197b-459a-4c71-9704-cea9d9bb4b3b/Through-our-eyes.pdf	To explore the reasons for homelessness amongst LGB&T communities, and to understand the relationship between sexual orientation / gender identity, and subsequent experiences of homelessness or housing crisis.	Grey (VCFS report)	Primary	Homelessness	i) Survey ii) online questionnaire iii) focus groups and interview	i) 39 ii) 54 iii) 26	Qualitative	Northern Ireland	-	i) Professionals ii) LGBT iii) LGBT	LGBTQ+	26	Data not reported	Female 5 (19%) Male 13 (50%) Trans female 7 (27%) Trans male 1 (4%)	Lesbian 4 (15%) Gay male 13 (50%) Bisexual female 1 (4%)	Data not reported	Data not reported
Tomkins et al., 2018	How can those engaging in chemsex best be supported? An online survey to gain intelligence in Greater Manchester	2018	10.1177/0956462417719643	To establish the risks associated with chemsex, and how support services can best be tailored to meet the needs of those in Greater Manchester, UK	Published	Primary	Substance use	Survey	52	Mixed	England	Manchester	MSM	MSM	52	Data not reported	Male 52 (100%)	MSM	Data not reported	Data not reported
Zago, 2020	Experiences of sexual orientations and gender identities during imprisonment: a queer critique on the enforcement of human rights norms in England and Wales, and Italy	2020	https://www.proquest.com/openview/f456e3bd75a11b84a8452c3bddbb7bab/1?pq-origsite=gscholar&cbl=18750&diss=y	To analyse the experiences of prisoners of different sexual ​orientations and gender identities during lawful imprisonment in England and in Italy, in order to examine how they negotiate their identities, sexualities and gender expressions within the context of ​prison.	Grey (PhD Thesis)	Primary	Offending	Interview	8 (UK arm)	Qualitative	England	N England	LGBTQ+	LGBTQ+	8	Data not reported	Female 2 (25%)** Transgender male 1 (13%) Transgender female 2 (25%)	Lesbian 1 (13%) Gay male 3 (38%) Heterosexual 1 (13%) Other 2 (25%)	Data not reported	Data not reported
